# Supplementary material for: Multilocus Genotyping Reveals New Molecular Markers for Differentiating Distinct Genetic Lineages among “Candidatus Phytoplasma Solani” Strains Associated with Grapevine Bois Noir
Source: Pathogens. 2020 Nov 21;9(11):970. doi: 10.3390/pathogens9110970 (PMC7700334; doi:10.3390/pathogens9110970)
Supplement: Supplementary file 1 [file pathogens-09-00970-s001.zip]

Archive with 1 entries (1 files):
- SUPPLEMENTARY_MATERIAL_Quaglino_et_al_Pathogens.docx
